# Supplementary material for: Radiofrequency Lesion in the Atrial Wall: How Variable Is It? 9.4 Tesla MRI Analysis of Radiofrequency Lesion Volume in a Swine Model
Source: J Clin Med. 2024 Aug 30;13(17):5153. doi: 10.3390/jcm13175153 (PMC11396762; doi:10.3390/jcm13175153)
Supplement: Supplementary file 1 [file jcm-13-05153-s001.zip]

Archive with 1 entries (1 files):
- jcm-3146119-supplementary.pdf
